# Supplementary material for: Optimization of solid lipid nanoparticles prepared by a single emulsification-solvent evaporation method
Source: Data Brief. 2015 Nov 25;6:15–9. doi: 10.1016/j.dib.2015.11.038 (PMC4683325; doi:10.1016/j.dib.2015.11.038)
Supplement: Supplementary file 1 — Supplementary material [file mmc1.zip]

Archive with 5 entries (5 files):
- CONFLICT OF INTEREST_LTpdf.pdf
- CONFLICT OF INTEREST_SRK.pdf
- CONFLICT OF INTEREST_BRT.pdf
- CONFLICT OF INTEREST_DP.pdf
- CONFLICT OF INTEREST_HK.pdf
